# Supplementary material for: Mixed Plantations Mitigate Negative Effects of Natural Forest Conversion on Soil Meso- and Micro-Faunal Communities in Zhangguangcailing Mountains, Northeast China
Source: Biology (Basel). 2026 Jul 20;15(14):1198. doi: 10.3390/biology15141198 (PMC13404701; doi:10.3390/biology15141198)
Supplement: Supplementary file 1 [file biology-15-01198-s001.zip]

Archive with 1 entries (1 files):
- biology-4429000-supplementary.pdf
